# Supplementary material for: No Control Genes Required: Bayesian Analysis of qRT-PCR Data
Source: PLoS One. 2013 Aug 19;8(8):e71448. doi: 10.1371/journal.pone.0071448 (PMC3747227; doi:10.1371/journal.pone.0071448)
Supplement: File S1 — MCMC.qpcr R source package. (TAR.GZ) [file pone.0071448.s001.gz]

Archive with 48 entries (45 files):
- MCMC.qpcr/DESCRIPTION
- MCMC.qpcr/NAMESPACE
- MCMC.qpcr/R
- MCMC.qpcr/R/HPDplot.R
- MCMC.qpcr/R/HPDplotBygene.R
- MCMC.qpcr/R/HPDplotBygeneBygroup.R
- MCMC.qpcr/R/HPDpoints.R
- MCMC.qpcr/R/PrimEff.R
- MCMC.qpcr/R/cq2counts.R
- MCMC.qpcr/R/cq2genorm.R
- MCMC.qpcr/R/cq2log.R
- MCMC.qpcr/R/diagnostic.mcmc.R
- MCMC.qpcr/R/mcmc.converge.check.R
- MCMC.qpcr/R/mcmc.pval.R
- MCMC.qpcr/R/mcmc.qpcr.R
- MCMC.qpcr/R/mcmc.qpcr.classic.R
- MCMC.qpcr/R/mcmc.qpcr.lognormal.R
- MCMC.qpcr/R/normalize.qpcr.R
- MCMC.qpcr/R/padj.qpcr.R
- MCMC.qpcr/R/varHPDplot.R
- MCMC.qpcr/R/varHPDpoints.R
- MCMC.qpcr/data
- MCMC.qpcr/data/amp.eff.rda
- MCMC.qpcr/data/coral.stress.rda
- MCMC.qpcr/data/dilutions.rda
- MCMC.qpcr/man
- MCMC.qpcr/man/HPDplot.Rd
- MCMC.qpcr/man/HPDplotBygene.Rd
- MCMC.qpcr/man/HPDplotBygeneBygroup.Rd
- MCMC.qpcr/man/HPDpoints.Rd
- MCMC.qpcr/man/MCMC.qpcr-package.Rd
- MCMC.qpcr/man/PrimEff.Rd
- MCMC.qpcr/man/amp.eff.Rd
- MCMC.qpcr/man/coral.stress.Rd
- MCMC.qpcr/man/cq2counts.Rd
- MCMC.qpcr/man/cq2genorm.Rd
- MCMC.qpcr/man/cq2log.Rd
- MCMC.qpcr/man/diagnostic.mcmc.Rd
- MCMC.qpcr/man/dilutions.Rd
- MCMC.qpcr/man/mcmc.converge.check.Rd
- MCMC.qpcr/man/mcmc.pval.Rd
- MCMC.qpcr/man/mcmc.qpcr.Rd
- MCMC.qpcr/man/mcmc.qpcr.classic.Rd
- MCMC.qpcr/man/mcmc.qpcr.lognormal.Rd
- MCMC.qpcr/man/normalize.qpcr.Rd
- MCMC.qpcr/man/padj.qpcr.Rd
- MCMC.qpcr/man/varHPDplot.Rd
- MCMC.qpcr/man/varHPDpoints.Rd
