# Supplementary material for: No Control Genes Required: Bayesian Analysis of qRT-PCR Data
Source: PLoS One. 2013 Aug 19;8(8):e71448. doi: 10.1371/journal.pone.0071448 (PMC3747227; doi:10.1371/journal.pone.0071448)
Supplement: File S1 — MCMC.qpcr R source package. (TAR.GZ) [file pone.0071448.s001.gz › MCMC.qpcr/DESCRIPTION]

Package: MCMC.qpcr
Type: Package
Title: Bayesian analysis of qRT-PCR data
Version: 1.0
Date: 2013-07-04
Author: Mikhail V. Matz
Maintainer: Mikhail V. Matz <matz@utexas.edu>
Description: This package implements generalized linear mixed model analysis of qRT-PCR data based on lognormal-Poisson model fitted using MCMC. Also implemented are the lognormal model for higher-abundance data and a "classic" model involving multi-gene normalization. Several plotting functions are included to extract and visualize results.
License: GPL-3
Depends: MCMCglmm
BuildVignettes: FALSE
Packaged: 2013-07-21 16:11:05 UTC; c-monster
