# Supplementary material for: No Control Genes Required: Bayesian Analysis of qRT-PCR Data
Source: PLoS One. 2013 Aug 19;8(8):e71448. doi: 10.1371/journal.pone.0071448 (PMC3747227; doi:10.1371/journal.pone.0071448)
Supplement: File S1 — MCMC.qpcr R source package. (TAR.GZ) [file pone.0071448.s001.gz › MCMC.qpcr/R/mcmc.converge.check.R]

mcmc.converge.check <-
function(model,factors,...){
	f1=c()
	for (f in factors){		
		pattern=paste('^\\w+:',f,'$',sep="")
		f1=append(f1,grep(pattern,names(posterior.mode(model$Sol))))
	}
	plot(model$Sol[,f1])
}
