# Supplementary material for: No Control Genes Required: Bayesian Analysis of qRT-PCR Data
Source: PLoS One. 2013 Aug 19;8(8):e71448. doi: 10.1371/journal.pone.0071448 (PMC3747227; doi:10.1371/journal.pone.0071448)
Supplement: File S1 — MCMC.qpcr R source package. (TAR.GZ) [file pone.0071448.s001.gz › MCMC.qpcr/R/mcmc.pval.R]

mcmc.pval <-
function(dat,testlim=0,sided=2){
	dat=data.frame(dat)
	lim=1/length(dat[,1])
	bps=c()
	for (i in c(1:length(names(dat)))){
		ss=dat[,i]-testlim
		mm=mean(ss)
		if (sided==2) tst=sum(mm*ss<0) 
		if (sided==1) tst=sum(ss<0)
		if (tst==0) tst=sided*lim else tst=sided*tst/length(ss)
#		tst=as.numeric(tst)
		bps=append(bps,tst)
	}
	return(bps)
}
