# Supplementary material for: No Control Genes Required: Bayesian Analysis of qRT-PCR Data
Source: PLoS One. 2013 Aug 19;8(8):e71448. doi: 10.1371/journal.pone.0071448 (PMC3747227; doi:10.1371/journal.pone.0071448)
Supplement: File S1 — MCMC.qpcr R source package. (TAR.GZ) [file pone.0071448.s001.gz › MCMC.qpcr/R/padj.qpcr.R]

padj.qpcr <-
function(data,controls=NULL,method="BH") {
	for (n in controls) {
		nn=grep(n,row.names(data))
		if (sum(grep("pval.z",names(data)))>0) data$pval.z[nn]=NA
		data$pval.mcmc[nn]=NA
	}
	if (sum(grep("pval.z",names(data)))>0) data$padj.z=p.adjust(data$pval.z,method=method)
	data$padj.mcmc=p.adjust(data$pval.mcmc,method=method)
	return(data)
}
