# Supplementary material for: No Control Genes Required: Bayesian Analysis of qRT-PCR Data
Source: PLoS One. 2013 Aug 19;8(8):e71448. doi: 10.1371/journal.pone.0071448 (PMC3747227; doi:10.1371/journal.pone.0071448)
Supplement: File S1 — MCMC.qpcr R source package. (TAR.GZ) [file pone.0071448.s001.gz › MCMC.qpcr/man/HPDplotBygene.Rd]

\name{HPDplotBygene}
\alias{HPDplotBygene}
\title{
Plots qPCR analysis results for individual genes.
}
\description{
For a particular gene, plots model-predicted values (and confidence intervals) for a series of specified  fixed effect combinations ("conditions").
}
\usage{
HPDplotBygene(model, gene, conditions, pval = "mcmc", newplot = T, ylimits = NULL, inverse = F, jitter = 0, plot = T, yscale = "log2", interval = "ci", grid = F, zero = F, ...)
}
%- maybe also 'usage' for other objects documented here.
\arguments{
  \item{model}{
model object produced by MCMC.qpcr()
}
  \item{gene}{
name of the gene to plot
}
  \item{conditions}{
A list naming the conditions to plot and defining them as combination of fixed effects (See example below). '0' denotes gene-specific intercept.
}
  \item{pval}{
Type of p-value to report: 'mcmc' - MCMC-based (default), 'z' - based on Bayesian z-score. Use 'z' to approximate p-values lower than 2/[MCMC sample size] (with default MCMC.qpcr settings, this comes to 0.002) 
}
  \item{newplot}{
When TRUE, a new plot should be created. When FALSE, or a graph will be added to an existing plot.
}
  \item{ylimits}{
Y-limits for the plot such as c(-3,6); autoscale by default.
}
  \item{inverse}{
When TRUE, the inverse of the data will be plotted.
}
  \item{jitter}{
Shifts the plotted values and whiskers by the specified distance along
the x axis (reasonable jitter values are 0.15 or -0.15, for example). This helps plot 
several graphs on the same plot without overlapping. 
}
  \item{plot}{
When FALSE, no plot will be generated; the function will just list mean pairwise differences and p-values.
}
  \item{yscale}{
For qPCR analysis, the default 'log2' should be used. Other options are 'log10', 'proportion' (assumes that arcsin-suqare root transformation was used and plots the results on the original scale), and 'absolute' (no data transformation for plotting).  
}
  \item{interval}{
'ci' (default) will plot 95\% confidence limits of the posterior distribution, 'sd' will plot the mean plus/minus one standard deviation of the posterior.
}
  \item{grid}{
When TRUE, a vertical grid separating conditions will be added
}
  \item{zero}{
When TRUE, a y=0 line will be added.
}
  \item{\dots}{
Various plot() options.
}
}
\value{
Generates a point-whiskers plot, lists pairwise mean differenes between all conditions, calculates and lists pairwise p-values (not corrected for multiple testing). 
}
\references{
pending
}
\author{
Mikhal V. Matz, UT Austin, matz@utexas.edu
}
\examples{

data(coral.stress) 
data(amp.eff) 
genecolumns=c(5:19) # specifying where the Cq data are in the data table
conditions=c(1:4) # specifying data table columns containing factors  
# converting to counts and reformatting:
dd=cq2counts(data=coral.stress,genecols=genecolumns,
condcols=conditions,effic=amp.eff,Cq1=37) 
mm=mcmc.qpcr(
	fixed="condition+timepoint+condition:timepoint",
	random="individual",data=dd,controls=c("nd5","rpl11")
)

# defining conditions to plot:
cds=list(
  control=list(factors=0), # gene-specific intercept
  stress=list(factors=c(0,"conditionheat")), # multiple listed effects will be summed up
  recovery=list(
  	factors=c(0,"conditionheat","timepointtwo","conditionheat:timepointtwo")
  	)
  )
  
HPDplotBygene(model=mm,gene="actin",conditions=cds,col="cyan3",
jitter=-0.15,ylim=c(-3.5,15),pval="z")
HPDplotBygene(model=mm,gene="hsp60",conditions=cds,
newplot=FALSE,col="grey50",pval="z")
HPDplotBygene(model=mm,gene="hsp16",conditions=cds,
newplot=FALSE,col="coral",jitter=0.15,pval="z")

}
