# Supplementary material for: No Control Genes Required: Bayesian Analysis of qRT-PCR Data
Source: PLoS One. 2013 Aug 19;8(8):e71448. doi: 10.1371/journal.pone.0071448 (PMC3747227; doi:10.1371/journal.pone.0071448)
Supplement: File S1 — MCMC.qpcr R source package. (TAR.GZ) [file pone.0071448.s001.gz › MCMC.qpcr/man/HPDpoints.Rd]

\name{HPDpoints}
\alias{HPDpoints}
%- Also NEED an '\alias' for EACH other topic documented here.
\title{
HPDplot, HPDpoints
}
\description{
Calculates and plots posterior means with 95\% confidence intervals for specified 
fixed effects (or their combination) for all genes. HPDpoints only adds graphs to an existing plot.
}
\usage{
HPDpoints(model, factors, factors2 = NULL, ylimits = NULL, hpdtype = "w", inverse = F, jitter = 0, ...)
}
%- maybe also 'usage' for other objects documented here.
\arguments{
  \item{model}{
The output of mcmc.qpcr function.
}
  \item{factors}{
A vector of names of fixed effects of interest; see details.
}
  \item{factors2}{
A second vector of fixed effect names to be subtracted from the first; see details.
}
  \item{ylimits}{
Y-limits for the plot such as c(-3,6); autoscale by default.
}
  \item{hpdtype}{
Specify hpdtype="l" to plot the upper and lower 95\% confidence limits as a continuous
dashed line across all genes. By default (hpdtype="w") the limits are plotted as whiskers around
each point.
}
  \item{inverse}{
Plot the inverse of the result.
}
  \item{jitter}{
For hpdtype="w", shifts the plotted values and whiskers by the specified distance along
the x axis (reasonable jitter values are 0.15 or -0.15, for example). 
}
  \item{\dots}{
Various plot() options; such as col (color of lines and symbols), pch (type of symbol),
main (plot title) etc. 
}
}
\details{
See details in HPDplot()
}
\value{
A graph added to a plot.
}
\references{
pending
}
\author{
Mikhail V. Matz, UT Austin
<matz@utexas.edu>
}
\examples{

data(coral.stress) 
data(amp.eff) 
genecolumns=c(5:19) # specifying where the Ct data are in the data table
conditions=c(1:4) # specifying data table columns containing factors  

# calculating molecule counts and reformatting:
dd=cq2counts(data=coral.stress,genecols=genecolumns,
condcols=conditions,effic=amp.eff,Cq1=1) 

# specifying formulas, control genes, and running MCMC
mm=mcmc.qpcr(
	fixed="condition+timepoint+condition:timepoint",
	random="individual",
	data=dd,
	controls=c("nd5","rpl11")
)
# plotting results
HPDplot(model=mm,factors="conditionheat",ylim=c(-11,15),
jitter=-0.15,main="stress / recovery")
HPDpoints(model=mm,factors=c("timepointtwo","conditionheat:timepointtwo"),
jitter=0.15,col="grey60")

}
