# Supplementary material for: No Control Genes Required: Bayesian Analysis of qRT-PCR Data
Source: PLoS One. 2013 Aug 19;8(8):e71448. doi: 10.1371/journal.pone.0071448 (PMC3747227; doi:10.1371/journal.pone.0071448)
Supplement: File S1 — MCMC.qpcr R source package. (TAR.GZ) [file pone.0071448.s001.gz › MCMC.qpcr/man/MCMC.qpcr-package.Rd]

\name{MCMC.qpcr-package}
\alias{MCMC.qpcr}
\docType{package}
\title{
Bayesian analysis of qRT-PCR data
}
\description{
This package implements generalized linear mixed model analysis of qRT-PCR data 
so that the increase of variance towards higher Ct values is properly dealt with, 
and the lack of amplification is informative (function mcmc.qpcr). Sample-loading effects, 
gene-specific variances, and responses of all genes to each factor combination are all jointly 
estimated within a single model. The control genes can be specified as priors, with 
adjustable degree of expected stability. The analysis also works well without any 
control gene specifications. 

For higher-abundance datasets, a lognormal model is implemented that does not require 
Cq to counts conversion (function mcmc.qpcr.lognormal).

For higher-abundance datasets datasets in which the quality and/or quantity of RNA samples 
varies systematically (rather than randomly) across conditions, the analysis based on 
multigene normalization is implemented (function mcmc.qpcr.classic).

The package includes several functions for plotting the results and calculating statistical
significance (HPDplot, HPDplotBygene, HPDplotBygeneBygroup).

}
\details{
\tabular{ll}{
Package: mcmc.qpcr\cr
Type: Package\cr
Version: 1.0\cr
Date: 2013-07-04\cr
License: GPL-2\cr
}
}
\author{
Mikhail V. Matz, University of Texas at Austin
<matz@utexas.edu>
}
\references{
Matz, M. V., Wright, R. M., and Scott, J. G. No control genes required: Bayesian analysis of qRT-PCR data. PLoS ONE 2013
}
\keyword{ package }
\examples{

# here is the whole analysis process using a practice dataset
# (response of coral Porites astreoides to heat+light stress and subsequent recovery)

data(coral.stress) 
data(amp.eff) 
genecolumns=c(5:19) # specifying where the Ct data are in the data table
conditions=c(1:4) # specifying data table columns containing factors  

# calculating molecule counts and reformatting:
dd=cq2counts(data=coral.stress,genecols=genecolumns,
condcols=conditions,effic=amp.eff,Cq1=37) 

# specifying formulas, control genes, and running MCMC
mm=mcmc.qpcr(
	fixed="condition+timepoint+condition:timepoint",
	random="individual",data=dd,controls=c("nd5","rpl11")
)

# plotting results for all genes for a particular condition
HPDplot(model=mm,factors="conditionheat",ylim=c(-9,11),
jitter=-0.15,main="stress / recovery")
HPDpoints(model=mm,factors=c("timepointtwo","conditionheat:timepointtwo"),
jitter=0.15,col="grey60")

# calculating p-values and adjusting for multiple comparisons
res1=HPDplot(model=mm,factors="conditionheat",plot=FALSE)
res2=HPDplot(model=mm,
factors=c("timepointtwo","conditionheat:timepointtwo"),plot=FALSE)
res=rbind(res1,res2)
padj.qpcr(res,controls=c("nd5","rpl11"))

# defining conditions for gene-by-gene plotting
conditions=list(
  control=list(factors=0), # '0' stands for gene-specific intercept
  stress=list(factors=c(0,"conditionheat")), # multiple effects will be summed up
  recovery=list(
  	factors=c(0,"conditionheat","timepointtwo","conditionheat:timepointtwo")
  	)
  )

# plotting results gene by gene
par(mfrow=c(3,5))
for ( g in levels(dd$gene)) {
HPDplotBygene(model=mm,gene=g,conditions=conditions,main=g)
}

}
