# Supplementary material for: No Control Genes Required: Bayesian Analysis of qRT-PCR Data
Source: PLoS One. 2013 Aug 19;8(8):e71448. doi: 10.1371/journal.pone.0071448 (PMC3747227; doi:10.1371/journal.pone.0071448)
Supplement: File S1 — MCMC.qpcr R source package. (TAR.GZ) [file pone.0071448.s001.gz › MCMC.qpcr/man/diagnostic.mcmc.Rd]

\name{diagnostic.mcmc}
\alias{diagnostic.mcmc}
%- Also NEED an '\alias' for EACH other topic documented here.
\title{
Plots three diagnostic plots to check the validity of the assumptions of linear model analysis.
}
\description{
Predicted vs observed plot tests for linearity, Scale-location plot tests for homoscedasticity, and Normal QQ plot tests for normality of the residuals.
} 
\usage{
diagnostic.mcmc(model, ...)
}
%- maybe also 'usage' for other objects documented here.
\arguments{
  \item{model}{
MCMCglmm object (a model fitted by mcmc.qpcr or mcmc.qpcr.gauss), obtained with additional options, 'pl=T, pr=T'
}
  \item{\dots}{
Various plot() options to modify color, shape and size of the plotteed points.
}
}
\value{
A plot with three panels.	
}
\references{
pending
}
\author{
Mikhail V. Matz, UT Austin
<matz@utexas.edu>
}
\examples{

data(coral.stress) 
data(amp.eff) 
genecolumns=c(5:19) 
conditions=c(1:4)   
dd=cq2counts(data=coral.stress,genecols=genecolumns,
condcols=conditions,effic=amp.eff,Cq1=37) 

# specifying formulas, control genes, and running MCMC
mm=mcmc.qpcr(
	fixed="condition+timepoint+condition:timepoint",
	random="individual",
	data=dd,
	controls=c("nd5","rpl11"),
	pr=TRUE,pl=TRUE
)

diagnostic.mcmc(mm)

}
