# Supplementary material for: No Control Genes Required: Bayesian Analysis of qRT-PCR Data
Source: PLoS One. 2013 Aug 19;8(8):e71448. doi: 10.1371/journal.pone.0071448 (PMC3747227; doi:10.1371/journal.pone.0071448)
Supplement: File S1 — MCMC.qpcr R source package. (TAR.GZ) [file pone.0071448.s001.gz › MCMC.qpcr/man/dilutions.Rd]

\name{dilutions}
\alias{dilutions}
\docType{data}
\title{
Data to determine amplification efficiency
}
\description{
Cq data for a series of four-fold dilutions for two targets; the input for PrimEff()
}
\usage{data(dilutions)}
\format{
  A data frame with 76 observations on the following 3 variables.
  \describe{
    \item{\code{dna}}{a numeric vector}
    \item{\code{cq}}{a numeric vector}
    \item{\code{gene}}{a factor with levels \code{chrom} \code{eif3h}}
  }
}
\examples{
data(dilutions)
PrimEff(dilutions)
}
\keyword{datasets}
