# Supplementary material for: No Control Genes Required: Bayesian Analysis of qRT-PCR Data
Source: PLoS One. 2013 Aug 19;8(8):e71448. doi: 10.1371/journal.pone.0071448 (PMC3747227; doi:10.1371/journal.pone.0071448)
Supplement: File S1 — MCMC.qpcr R source package. (TAR.GZ) [file pone.0071448.s001.gz › MCMC.qpcr/man/padj.qpcr.Rd]

\name{padj.qpcr}
\alias{padj.qpcr}
%- Also NEED an '\alias' for EACH other topic documented here.
\title{
Calculates adjusted p-values corrected for multiple comparisons
}
\description{
Takes the output of HPDplot(...,plot=FALSE), adds two columns of adjusted p-values (z and mcmc)
Disregards the entries corresponding to control genes
}
\usage{
padj.qpcr(data, controls = NULL, method = "BH")
}
%- maybe also 'usage' for other objects documented here.
\arguments{
  \item{data}{
Output of HPDplot(...,plot=FALSE); may be several several such outputs concatenated with rbind
}
  \item{controls}{
A vector of control gene names
}
  \item{method}{
p-value correction method (see function p.adjust), default is Benjamini-Hochberg
}
}
\value{
The dataframe derived from the input, with added columns "padj.z" and "padj.mcmc"
}
\references{
pending
}
\author{
Mikhail V. Matz, matz@mail.utexas.edu
}
\examples{

data(coral.stress) 
data(amp.eff) 
genecolumns=c(5:19) # specifying where the Ct data are in the data table
conditions=c(1:4) # specifying data table columns containing factors  

# calculating molecule counts and reformatting:
dd=cq2counts(data=coral.stress,genecols=genecolumns,condcols=conditions,effic=amp.eff,Cq1=37) 

# specifying formulas, control genes, and running MCMC
mm=mcmc.qpcr(fixed="condition+timepoint+condition:timepoint",
random="individual",data=dd,controls=c("nd5","rpl11"))

# calculating p-values and adjusting for multiple comparisons
res1=HPDplot(model=mm,factors="conditionheat",plot=FALSE)
res2=HPDplot(model=mm,factors=c("timepointtwo","conditionheat:timepointtwo"),plot=FALSE)
res=rbind(res1,res2)
padj.qpcr(res,controls=c("nd5","rpl11"))

}
